# Supplementary material for: Regulatory Variation at TERT and TERC Shows Limited Association with Early-Onset Alzheimer’s Disease in Carriers of the Mexican Founder Mutation PSEN1 A431E
Source: Med Sci (Basel). 2026 Apr 30;14(2):228. doi: 10.3390/medsci14020228 (PMC13214640; doi:10.3390/medsci14020228)
Supplement: Supplementary file 1 [file medsci-14-00228-s001.zip]

Archive with 1 entries (1 files):
- medsci-4222458-supplementary.pdf
